# Supplementary material for: Depot-specific inflammation with decreased expression of ATM2 in white adipose tissues induced by high-margarine/lard intake
Source: PLoS One. 2017 Nov 15;12(11):e0188007. doi: 10.1371/journal.pone.0188007 (PMC5687764; doi:10.1371/journal.pone.0188007)
Supplement: S1 Dataset — (XLSX) [file pone.0188007.s002.xlsx]

## Sheet: Sheet1
Antibody Assay (Supplemental Data)
		CON				EA				Fold Change
	Adipokine	1	2	3		1	2	3		1	2	3	mean	SD
1	4-1BB	57.5	57	58		57	68	71.5		0.991304	1.19298	1.23276	1.13902	0.129458			Fold Change from CON
2	ACE-2	93.5	94	93		85	100	116.5		0.909091	1.06383	1.25269	1.0752	0.172081		Yellow	below0.66
3	Acrp30	105.5	107	104		102.5	116	123		0.971564	1.08411	1.18269	1.07946	0.105641		Grey	0.66-1.5
4	Adipsin	141	134	148		182.5	180.5	202.5		1.29433	1.34701	1.36824	1.33653	0.038058		Red	over1.5
5	AgRP	100	100	100		95	105	120.5		0.95	1.05	1.205	1.06833	0.128485
6	Ang-2	102	103	101		103.5	124	150.5		1.01471	1.20388	1.4901	1.23623	0.239341
7	Angiopoietin-1	173.5	165	182		211	255	267		1.21614	1.54545	1.46703	1.40954	0.172021
8	ANGPTL4	46.5	42	51		56	63	59.5		1.2043	1.5	1.16667	1.29032	0.182558
9	CRP	150.5	153	148		141.5	159	177.5		0.940199	1.03922	1.19932	1.05958	0.130757
10	ENA-78	742.5	721	764		684	780.5	895.5		0.921212	1.08252	1.17212	1.05862	0.127151
11	Fas	399	423	375		414.5	473.5	495		1.03885	1.11939	1.32	1.15941	0.144787
12	FGF-6	72.5	73	72		71	94	98		0.97931	1.28767	1.36111	1.20936	0.202588
13	Growth Hormone	157	156	158		174	198	213.5		1.10828	1.26923	1.35127	1.24293	0.12361
14	HCC-4	95.5	95	96		95.5	110	136		1	1.15789	1.41667	1.19152	0.210359
15	IFN-gamma	74.5	71	78		71.5	78.5	91.5		0.959732	1.10563	1.17308	1.07948	0.109051
16	IGFBP-1	65	65	65		61.5	68	84.5		0.946154	1.04615	1.3	1.09744	0.182412
17	IGFBP-2	112	113	111		125.5	135.5	136		1.12054	1.19912	1.22523	1.18163	0.0544921
18	IGFBP-3	199	208	190		205	295	199.5		1.03015	1.41827	1.05	1.16614	0.218576
19	IGF-I	37	38	36		34	39	44		0.918919	1.02632	1.22222	1.05582	0.153789
20	IGF-I SR	80.5	86	75		75.5	88.5	90.5		0.937888	1.02907	1.20667	1.05787	0.136685
21	IL-1 R4/ST2	121.5	123	120		125.5	138.5	143.5		1.03292	1.12602	1.19583	1.11826	0.0817325
22	IL-1 sRI	66	67	65		59.5	70	80		0.901515	1.04478	1.23077	1.05902	0.165089
23	IL-10	44	44	44		43	44	47		0.977273	1	1.06818	1.01515	0.0473106
24	IL-11	92	98	86		110	122.5	118		1.19565	1.25	1.37209	1.27258	0.090362
25	IL-12	112	118	106		116.5	128.5	136.5		1.04018	1.08898	1.28774	1.13897	0.131129
26	IL-1alpha	146.5	154	139		165	172.5	184.5		1.12628	1.12013	1.32734	1.19125	0.117897
27	IL-1beta	83	90	76		123.5	119	124		1.48795	1.32222	1.63158	1.48058	0.15481
28	IL-6	458.5	513	495		1727	1565	1204.5		3.76663	3.05068	2.43333	3.08355	0.667256
29	IL-6 sR	147.5	159	136		155.5	167	151		1.05424	1.05031	1.11029	1.07162	0.0335542
30	IL-8	4572.5	4707	4438		5151	4793	5382		1.12652	1.01827	1.21271	1.11917	0.0974271
31	Insulin	23	23	23		21.5	28	32		0.934783	1.21739	1.3913	1.18116	0.230407
32	IP-10	235	244	226		249	270.5	289		1.05957	1.10861	1.27876	1.14898	0.115036
33	Leptin R	130.5	144	117		144	162	164.5		1.10345	1.125	1.40598	1.21148	0.168791
34	Leptin	165.5	170	161		243.5	248.5	245.5		1.4713	1.46176	1.52484	1.48597	0.0340028
35	LIF	128	128	128		138	155	147		1.07812	1.21094	1.14844	1.14583	0.0664445
36	Lymphotactin	95.5	223.5	184.5		66.5	94	77.5		0.696335	0.420582	0.420054	0.512324	0.159359
37	MCP-1	757	789.5	844.5		1745.5	1525.5	1189		2.30581	1.93224	1.40793	1.88199	0.451043
38	MCP-3	44	46	42		51	59.5	52.5		1.15909	1.29348	1.25	1.23419	0.0685745
39	MCSF	655	634	676		793.5	843.5	659		1.21145	1.33044	0.974852	1.17225	0.181007
40	MIF	255	256	254		256	249	256.5		1.00392	0.972656	1.00984	0.995473	0.0199808
41	MIP-1beta	128	124	132		123	138.5	147		0.960938	1.11694	1.11364	1.06384	0.0891284
42	MSP alpha	65	65	65		63	70	77.5		0.969231	1.07692	1.19231	1.07949	0.111561
43	OPG	203.5	208	230		322.5	305	319.5		1.58477	1.46635	1.38913	1.48008	0.0985386
44	OSM	172.5	168	177		179	223.5	201.5		1.03768	1.33036	1.13842	1.16882	0.148687
45	PAI-I	354	356	352		411.5	407	394.5		1.16243	1.14326	1.12074	1.14214	0.0208678
46	PARC	119.5	119	120		161	173	158.5		1.34728	1.45378	1.32083	1.37397	0.0703766
47	PDGF-AA	87	90	84		91.5	99	106		1.05172	1.1	1.2619	1.13788	0.110091
48	PDGF-AB	74	74	74		75.5	82	88.5		1.02027	1.10811	1.19595	1.10811	0.0878378
49	PDGF-BB	74	76	72		70	79	83		0.945946	1.03947	1.15278	1.04607	0.103573
50	RANTES	99.5	99	100		100.5	108	116.5		1.01005	1.09091	1.165	1.08865	0.0774995
51	Resistin	151.5	151	152		144	154	161.5		0.950495	1.01987	1.0625	1.01095	0.056532
52	Serum Amyloid A	151.5	152	151		163.5	185.5	184.5		1.07921	1.22039	1.22185	1.17382	0.0819388
53	SDF-1	263	289	319.5		143.5	177.5	208		0.545627	0.614187	0.651017	0.60361	0.053485
54	sTNF RII	115.5	122	109		126.5	132.5	145.5		1.09524	1.08607	1.33486	1.17206	0.14107
55	sTNT RI	81	82	80		90	100	99.5		1.11111	1.21951	1.24375	1.19146	0.0706297
56	TECK	91.5	92	91		91.5	104.5	110		1	1.13587	1.20879	1.11489	0.105965
57	TGF-beta	67	67	67		72	83.5	83		1.07463	1.24627	1.23881	1.18657	0.0970149
58	TIMP-1	789.5	787	792		844.5	876.5	896		1.06966	1.11372	1.13131	1.1049	0.0317573
59	TIMP-2	1012.5	1029	996		1216	1239.5	1180.5		1.20099	1.20457	1.18524	1.19693	0.0102818
60	TNF-alpha	96	93	99		105.5	113	120.5		1.09896	1.21505	1.21717	1.17706	0.0676474
61	VEGF	116.5	116	117		125.5	140.5	137.5		1.07725	1.21121	1.17521	1.15456	0.0693245
62	XEDAR	91	94	88		96.5	113	100.5		1.06044	1.20213	1.14205	1.13487	0.071116
