# Supplementary material for: Depot-specific inflammation with decreased expression of ATM2 in white adipose tissues induced by high-margarine/lard intake
Source: PLoS One. 2017 Nov 15;12(11):e0188007. doi: 10.1371/journal.pone.0188007 (PMC5687764; doi:10.1371/journal.pone.0188007)
Supplement: S1 Table — (XLSX) [file pone.0188007.s003.xlsx]

## Sheet: correlation
To analyze the strength of the relationship between variables of interest, Spearman correlation coefficients were used. Data are presented as Spearman’s R values.
* P<0.05, **P<0.01.
subQ-: Subcutaneous; Epi-: Epididymal ; Retro-: Retroperitoneal.
L-OR: Lard obesity resistant group; L-OP: Lard obesity prone group; M-OR: Margarine obesity resistant group; M-OP: Margarine obesity prone group.
Subcutaneous Fat																		Epididymal Fat																		Retroperitoneal Fat
		M-OR				M-OP				L-OR				L-OP						M-OR				M-OP				L-OR				L-OP						M-OR				M-OP				L-OR
		subQ-CD206	subQ-F480	subQ-CD11c		subQ-CD206	subQ-F480	subQ-CD11c		subQ-CD206	subQ-F480	subQ-CD11c		subQ-CD206	subQ-F480	subQ-CD11c				Epi-CD206	Epi-F480	Epi-CD11c		Epi-CD206	Epi-F480	Epi-CD11c		Epi-CD206	Epi-F480	Epi-CD11c		Epi-CD206	Epi-F480	Epi-CD11c				Retro-CD206	Retro-F480	Retro-CD11c		Retro-CD206	Retro-F480	Retro-CD11c		Retro-CD206	Retro-F480	Retro-CD11c
subQ-CD206	r	1	0.142857	0.642857		1	0.414431	-0.858*		1	.964**	-0.107143		1	0.0636364	0.381818		Epi-CD206	r	1	0.630656	0.234244		1	-0.436364	-0.238573		1	0.642857	0.535714		1	0.392857	0.428571		Retro-CD206	r	1	0.738769	-0.414431		1	-0.315244	0.285714		1	0	-0.0714286
	P		0.759945	0.119392			0.355269	0.0136973			0.000454149	0.819151			0.892186	0.398002			P		0.128888	0.613155			0.327672	0.606413			0.119392	0.215217			0.383317	0.337368			P		0.0578585	0.355269			0.491016	0.534509			1	0.879048
subQ-F480	r	0.142857	1	0.285714		0.414431	1	0.342356		.964**	1	-0.178571		0.0636364	1	-0.181818		Epi-F480	r	0.630656	1	-0.107143		-0.436364	1	0.149108		0.642857	1	0.178571		0.392857	1	0.678571		Retro-F480	r	0.738769	1	-0.285714		-0.315244	1	0.453163		0	1	.786*
	P	0.759945		0.534509		0.355269		0.452251		0.000454149		0.701658		0.892186		0.696412			P	0.128888		0.819151		0.327672		0.749671		0.119392		0.701658		0.383317		0.0937503			P	0.0578585		0.534509		0.491016		0.307181		1		0.0362385
subQ-CD11c	r	0.642857	0.285714	1		-0.858*	0.342356	1		-0.107143	-0.178571	1		0.381818	-0.181818	1		Epi-CD11c	r	0.234244	-0.107143	1		-0.238573	0.149108	1		0.535714	0.178571	1		0.428571	0.678571	1		Retro-CD11c	r	-0.414431	-0.285714	1		0.285714	0.453163	1		-0.0714286	.786*	1
	P	0.119392	0.534509			0.0136973	0.452251			0.819151	0.701658			0.398002	0.696412				P	0.613155	0.819151			0.606413	0.749671			0.215217	0.701658			0.337368	0.0937503				P	0.355269	0.534509			0.534509	0.307181			0.879048	0.0362385
Body-weight gain	r	0.0714286	0.607143	-0.178571		0.25	-0.162169	0.25		-0.214286	-0.25	0.0714286		-0.5766	-0.126131	-0.666694		Body-weight gain	r	-0.5766	-0.25	0		-0.360375	.829*	0.433461		-0.607143	-0.285714	-0.321429		-0.142857	-0.535714	0.107143		Body-weight gain	r	-0.0900937	0.285714	-0.0714286		-0.321429	0.531975	0.107143		-0.428571	-0.642857	-0.285714
	P	0.879048	0.148231	0.701658		0.588724	0.7283	0.588724		0.644512	0.588724	0.879048		0.175382	0.787572	0.10192			P	0.175382	0.588724	1		0.427149	0.0211735	0.33127		0.148231	0.534509	0.482072		0.759945	0.215217	0.819151			P	0.847672	0.534509	0.879048		0.482072	0.219056	0.819151		0.337368	0.119392	0.534509
IL6	r	-.841*	-0.521794	-0.579771		-0.2	-0.0285714	-0.2		0.542857	0.314286	0.2		-0.492805	-0.695725	-0.289886		Epididymal Fat Coefficient	r	-0.14415	0.321429	-0.0714286		-0.14415	0.414431	-0.57138		0	-0.0357143	0.392857		-0.607143	-0.178571	-0.357143		Retroperitoneal Fat Coefficient	r	-0.5766	-0.357143	0.142857		-0.571429	0.472866	0.178571		0.75	0.321429	-0.142857
	P	0.0360576	0.288343	0.227784		0.704	0.957155	0.704		0.265703	0.544093	0.704		0.320633	0.124789	0.577352			P	0.757818	0.482072	0.879048		0.757818	0.355269	0.180248		1	0.939408	0.383317		0.148231	0.701658	0.431611			P	0.175382	0.431611	0.759945		0.180202	0.283891	0.701658		0.0521814	0.482072	0.759945
MCP1	r	.928**	0.376851	0.550782		0.2	0.0285714	0.2		0.542857	0.6	.886*		-0.376851	-.841*	-0.144943		IL6	r	-0.289886	0.257143	-0.371429		-0.657143	0.492805	0.0303588		0.714286	0.371429	0.0857143		-0.657143	-0.771429	-0.657143		IL6	r	0.0857143	-0.257143	-0.257143		0.0857143	0.333947	0.257143		-0.0857143	0.714286	0.2
	P	0.00766584	0.461483	0.257369		0.704	0.957155	0.704		0.265703	0.208	0.0188455		0.461483	0.0360576	0.784108			P	0.577352	0.622787	0.468478		0.156175	0.320633	0.954476		0.110787	0.468478	0.871743		0.156175	0.0723965	0.156175			P	0.871743	0.622787	0.622787		0.871743	0.5177	0.622787		0.871743	0.110787	0.704
SDF1	r	0.492805	0.40584	0.521794		0.260897	-0.550782	0.40584		0.0579771	0.0579771	-0.666737		-0.455882	-0.602941	-0.132353		MCP1	r	0.550782	0.0285714	0.0857143		0.142857	.841*	-0.0303588		.943**	0.485714	0.6		0.657143	0.428571	0.0857143		MCP1	r	0.0857143	0.0857143	-0.6		0.347863	-.893*	-0.20292		-0.542857	0.257143	-0.0857143
	P	0.320633	0.424663	0.288343		0.617534	0.257369	0.424663		0.913132	0.913132	0.14809		0.363549	0.205184	0.80263			P	0.257369	0.957155	0.871743		0.787172	0.0360576	0.954476		0.00480466	0.328723	0.208		0.156175	0.396501	0.871743			P	0.871743	0.871743	0.208		0.499253	0.0164822	0.699798		0.265703	0.622787	0.871743
XCL1	r	0.771429	0.542857	0.257143		0.0285714	0.0285714	0.142857		-0.371429	-0.6	0.0285714		0.0579771	-0.579771	-0.115954		SDF1	r	-0.173931	-0.371429	0.542857		0.428571	-0.260897	0.0910765		-0.142857	-0.0857143	-0.542857		-0.257143	-0.142857	0.0857143		SDF1	r	0.717137	0.478091	-0.717137		-0.376851	-0.0308021	-0.695725		0.358569	-0.717137	-0.239046
	P	0.0723965	0.265703	0.622787		0.957155	0.957155	0.787172		0.468478	0.208	0.957155		0.913132	0.227784	0.826848			P	0.741734	0.468478	0.265703		0.396501	0.617534	0.863763		0.787172	0.871743	0.265703		0.622787	0.787172	0.871743			P	0.108701	0.337502	0.108701		0.461483	0.953812	0.124789		0.485198	0.108701	0.648261
TG	r	0.142857	0.142857	0.0285714		0.214286	-0.14415	-0.285714		-0.535714	-0.607143	0.571429		-0.190909	0.718182	-0.2		XCL1	r	-0.463817	-0.0285714	0.0857143		0.257143	-.928**	0.0303588		-0.485714	-0.428571	-.886*		-0.2	-0.0857143	-0.428571		XCL1	r	0.0289886	0.231908	-0.463817		0.40584	-0.770051	0.0289886		-0.0289886	-0.115954	-0.0289886
	P	0.787172	0.787172	0.957155		0.644512	0.757818	0.534509		0.215217	0.148231	0.180202		0.681776	0.0690956	0.667219			P	0.354164	0.957155	0.871743		0.622787	0.00766584	0.954476		0.328723	0.396501	0.0188455		0.704	0.871743	0.396501			P	0.956529	0.658374	0.354164		0.424663	0.0732351	0.956529		0.956529	0.826848	0.956529
TCHO	r	0.142857	-0.0857143	-0.428571		-0.306319	0.0181818	-0.324337		0.142857	-0.0714286	0.464286		-0.198206	-0.450469	0.486506		TG	r	-.829*	-0.771429	-0.657143		0.180187	-0.0900937	-0.21673		0.321429	0.535714	0.285714		0.0360375	0	-0.0900937		TG	r	-0.0579771	0.257143	-0.714286		-0.75	-0.0985138	0		-0.571429	-0.0714286	-0.357143
	P	0.787172	0.871743	0.396501		0.504027	0.969139	0.477885		0.759945	0.879048	0.293934		0.670085	0.310429	0.268249			P	0.0415627	0.0723965	0.156175		0.699046	0.847672	0.640647		0.482072	0.215217	0.534509		0.938861	1	0.847672			P	0.913132	0.622787	0.110787		0.0521814	0.833568	1		0.180202	0.879048	0.431611
LDL-C	r	0.657143	0.257143	0.314286		-0.142857	-0.43245	-0.214286		0.126131	-0.0900937	0.126131		-0.0818182	-0.5	0.481818		TCHO	r	0.0857143	-0.314286	0.6		0.236364	0.336364	0.278335		0.214286	0.357143	0.107143		0.321429	0.142857	0.285714		TCHO	r	-0.521794	-0.314286	-0.371429		-0.0180187	0.357859	0.234244		0.0357143	0.535714	0.428571
	P	0.156175	0.622787	0.544093		0.759945	0.332527	0.644512		0.787572	0.847672	0.787572		0.861566	0.25317	0.27358			P	0.871743	0.544093	0.208		0.609851	0.460719	0.545572		0.644512	0.431611	0.819151		0.482072	0.759945	0.534509			P	0.288343	0.544093	0.468478		0.969415	0.430621	0.613155		0.939408	0.215217	0.337368
HDL-C	r	-0.0289886	0.318874	-0.115954		0.285714	0.0180187	0.107143		-0.107143	-0.321429	0		-0.486506	0.43245	-0.126131		LDL-C	r	0.371429	-0.314286	0.542857		-0.0900937	.757*	-0.0394055		0.0900937	0.486506	0.0360375		0.234244	0.126131	0.234244		LDL-C	r	0.0579771	0.371429	0.257143		-0.360375	0.407562	0.126131		-0.321429	-0.107143	0
	P	0.956529	0.537901	0.826848		0.534509	0.969415	0.819151		0.819151	0.482072	1		0.268249	0.332527	0.787572			P	0.468478	0.544093	0.265703		0.847672	0.0489051	0.933155		0.847672	0.268249	0.938861		0.613155	0.787572	0.613155			P	0.913132	0.468478	0.622787		0.427149	0.364104	0.787572		0.482072	0.819151	1
TCHO/HDL	r	-0.428571	-0.0857143	-.943**		0.252262	0.727273	0.0360375		-0.357143	-0.214286	0.321429		-0.14415	-0.594619	0.450469		HDL-C	r	-0.695725	-0.347863	-0.695725		0.180187	0.396412	0.630488		-0.142857	-0.0357143	0.0714286		-0.107143	-0.142857	0.178571		HDL-C	r	-0.782691	-.886*	-0.0285714		-0.321429	0.492569	0.357143		0.072075	0.5766	0.072075
	P	0.396501	0.871743	0.00480466		0.585241	0.0640006	0.938861		0.431611	0.644512	0.482072		0.757818	0.15909	0.310429			P	0.124789	0.499253	0.124789		0.699046	0.378635	0.129021		0.759945	0.939408	0.879048		0.819151	0.759945	0.701658			P	0.0657038	0.0188455	0.957155		0.482072	0.261425	0.431611		0.877959	0.175382	0.877959
GLU	r	-0.314286	-.829*	-0.542857		0.392857	0.504525	0.535714		0.321429	0.178571	0.178571		-.901**	-0.234244	-0.522544		TCHO/HDL	r	0.0857143	0.371429	0.257143		0.554545	-0.163636	0.427443		0.571429	0.142857	0.321429		0.428571	0.107143	0.178571		TCHO/HDL	r	0.0735294	0.40584	-0.20292		-0.285714	0.394055	0.321429		0.321429	0.392857	0.142857
	P	0.544093	0.0415627	0.265703		0.383317	0.248203	0.215217		0.482072	0.701658	0.701658		0.00562059	0.613155	0.228878			P	0.871743	0.468478	0.622787		0.196381	0.725907	0.338783		0.180202	0.759945	0.482072		0.337368	0.819151	0.701658			P	0.889905	0.424663	0.699798		0.534509	0.381736	0.482072		0.482072	0.383317	0.759945
INS	r	-0.2	0.0285714	-0.371429		-0.236403	0.0825723	-0.52736		-0.198206	-0.0900937	-0.198206		-0.4	0.327273	-0.418182		GLU	r	0.657143	0.428571	0.485714		-0.0900937	0.594619	0.610786		-0.142857	0.607143	-0.25		0	-0.75	-0.0714286		GLU	r	0.318874	0.0857143	0.0285714		-0.178571	.808*	0.142857		-0.357143	0.142857	-0.178571
	P	0.704	0.957155	0.468478		0.60979	0.860298	0.223837		0.670085	0.847672	0.670085		0.373934	0.473674	0.350483			P	0.156175	0.396501	0.328723		0.847672	0.15909	0.145145		0.759945	0.148231	0.588724		1	0.0521814	0.879048			P	0.537901	0.871743	0.957155		0.701658	0.0279588	0.759945		0.431611	0.759945	0.701658
HOMA-IR	r	-0.2	-0.0857143	-0.0285714		-0.594619	-0.236364	-0.648675		0.5766	0.612637	-0.5766		-0.467473	0	-0.804		INS	r	0.485714	0.428571	0.980**		0.752325	-0.266066	-0.571833		0.522544	-0.0540562	0.0180187		0.342356	0.216225	0.684712		INS	r	-0.318874	-0.257143	0.314286		-0.363696	0.220707	0.49099		-0.234244	0.306319	0.378394
	P	0.704	0.871743	0.957155		0.15909	0.609851	0.114996		0.175382	0.143589	0.175382		0.290185	1	0.0592828			P	0.328723	0.396501			0.0510459	0.564128	0.179823		0.228878	0.908365	0.969415		0.452251	0.641446	0.0896665			P	0.537901	0.622787	0.544093		0.422582	0.634374	0.263194		0.613155	0.504027	0.402602
																		HOMA-IR	r	0.542857	0.485714	.886*		0.755	-0.0272727	-0.666016		0.198206	-0.14415	-0.324337		0.481812	-0.481812	-0.333562		HOMA-IR	r	-0.115954	-0.257143	0.314286		0.0540562	0.328038	.793*		0.270281	0.666694	0.738769
																			P	0.265703	0.328723	0.0188455		0.0509745	0.953718	0.102398		0.670085	0.757818	0.477885		0.273587	0.273587	0.464697			P	0.826848	0.622787	0.544093		0.908365	0.472579	0.0334435		0.557731	0.10192	0.0578585
[truncated: 3 more columns]
